# Supplementary material for: Personalized Secukinumab Treatment in Patients with Plaque Psoriasis Using Model-Informed Precision Dosing
Source: Pharmaceutics. 2024 Dec 10;16(12):1576. doi: 10.3390/pharmaceutics16121576 (PMC11678170; doi:10.3390/pharmaceutics16121576)
Supplement: Supplementary file 1 [file pharmaceutics-16-01576-s001.zip]

Archive with 1 entries (1 files):
- pharmaceutics-3317641-supplementary.pdf
